# Supplementary material for: A transcriptomic atlas at bulk and single-cell levels identifies novel transcriptional and splicing regulators of ECM homeostasis in osteoarthritis
Source: Front Genet. 2025 Dec 16;16:1690319. doi: 10.3389/fgene.2025.1690319 (PMC12748231; doi:10.3389/fgene.2025.1690319)
Supplement: Supplementary file 1 [file Table1.xlsx]

## Sheet: Supplementary Table 1
Supplementary Table 1. The 147 overlapping DEGs and 31 ECM-related DEGs from the GSE168505 and GSE111357 datasets.
DEGs	Symbol	Level	ECM-related DEGs	Symbol
	SCARA5	Up		VEGFA
	CTA-29F11.1	Down		ELN
	AVPI1	Down		ADAMTS16
	VEGFA	Down		C1QL1
	ATXN1-AS1	Down		ANGPTL1
	GPX8	Up		COL3A1
	ELN	Up		THBS3
	HILPDA	Down		SFRP4
	ADAMTS16	Up		HTRA3
	PRADC1	Up		CTSK
	GPR78	Up		POSTN
	C2	Up		PCOLCE
	H2BC19P	Down		NID2
	C1QL1	Up		SPON1
	DYNLT2	Down		HPN
	IFRD1	Down		FST
	BEX2	Down		COL21A1
	CISH	Down		MMP11
	CTD-2302E22.6	Down		GPC1
	PDZD4	Up		FBLN5
	ADSS1	Down		COL5A2
	ARHGDIB	Up		PDGFC
	CSRNP3	Up		CLEC11A
	MINAR1	Up		CLEC3B
	CD4	Up		ADAMTS2
	ANGPTL1	Up		SERPINA2
	PKNOX2	Down		SPARC
	UBE2QL1	Up		ECM1
	SNHG12	Down		ELF3
	DEPP1	Down		S100A4
	LINC-PINT	Down		RSPO2
	CTC1	Down
	SLC6A15	Down
	CHASERR	Down
	CPZ	Up
	RP11-439L18.1	Down
	COL3A1	Up
	N4BP2L1	Down
	THBS3	Up
	SFRP4	Up
	PAQR4	Up
	MAP3K9	Down
	RP11-175P13.2	Down
	HTRA3	Up
	CTSK	Up
	TENM2	Up
	POSTN	Up
	ESPNP	Down
	PFKFB4	Down
	CTH	Down
	RP11-214O1.2	Down
	PCOLCE	Up
	LRRC17	Up
	APOD	Down
	NID2	Up
	IL31RA	Up
	CTB-163K11.1	Down
	MGAT3	Up
	TNFRSF19	Up
	H2AZ1-DT	Down
	C4B	Up
	GNG11	Up
	DDIT3	Down
	AC005253.2	Down
	LONRF3	Down
	IGSF21	Up
	RP11-727A23.5	Down
	GNG2	Up
	SPON1	Up
	RP5-1000K24.2	Down
	RP11-248J18.2	Down
	IFI44	Up
	EML1	Up
	RAMP3	Up
	LSMEM1	Down
	ERN1	Down
	ADPRHL1	Down
	BCL6-AS1	Down
	C10orf71	Down
	HPN	Down
	TACC3	Up
	RGPD8	Down
	TPPP3	Up
	FST	Down
	POGLUT2	Up
	EFNB3	Up
	CDK6	Up
	RP11-196B3.1	Down
	ADM	Down
	PKMYT1	Up
	PDGFRL	Up
	KHDRBS3	Up
	FAM102B	Up
	COL21A1	Up
	MMP11	Up
	MEX3B	Up
	ACP5	Up
	GPC1	Up
	RP3-453C12.14	Down
	FAM27E3	Down
	HSPD1P11	Down
	RP11-367J11.2	Down
	PCK1	Down
	FBLN5	Up
	VAT1L	Up
	SYNDIG1	Up
	RP11-736N17.10	Down
	COL5A2	Up
	TMEM37	Up
	PDGFC	Up
	CLEC11A	Up
	MATN1-AS1	Down
	CLEC3B	Up
	PPP4R4	Down
	RP11-373D23.3	Down
	MIR29B2CHG	Down
	FZD1	Up
	GM2A	Up
	CRIP1	Up
	FZD2	Up
	ZNF385A	Down
	BCL6	Down
	CDK5	Up
	MXRA8	Up
	ADAMTS2	Up
	MAFF	Down
	RP5-855D21.3	Down
	RP11-174G6.5	Down
	SERPINA2	Down
	HEY1	Up
	LINC01711	Up
	HERC3	Down
	SPARC	Up
	AC004067.6	Up
	ECM1	Up
	PRSS35	Up
	FHOD1	Up
	NEFH	Up
	ELF3	Down
	S100A4	Up
	OLFML3	Up
	PPEF1	Up
	CCNL1	Down
	HCFC1R1	Up
	RSPO2	Up
	RP11-61L23.2	Down
	SUGT1-DT	Down

## Sheet: Supplementary Table 2
Supplementary Table 2. The 37 overlapping RAS events from the GSE168505 and GSE111357 datasets.
OA1-id	OA2-id	OA1-Symbol	OA2-Symbol
clualt3p591	clualt3p1572	MACF1	MACF1
clualt3p770	clualt3p1129	SLTM	SLTM
clualt3p2452	clualt3p4350	TMUB2	TMUB2
clualt3p2750	clualt3p4790	ROCR	ROCR
clualt3p5305	clualt3p9174	PDK1	PDK1
clualt3p5991	clualt3p10090	COL6A3	COL6A3
clualt3p6467	clualt3p11016	TCFL5	TCFL5
clualt3p7241	clualt3p12384	CAPN7	CAPN7
clualt3p8447	clualt3p13975	RPL22L1	RPL22L1
clualt3p17286	clualt3p27145	AMOTL1	AMOTL1
clualt3p17356	clualt3p27215	TIMM8B	TIMM8B
clualt3p17452	clualt3p27456	ARHGEF12	ARHGEF12
clualt3p18161	clualt3p28685	RPL41	RPL41
clualt3p19002	clualt3p29771	RGCC	RGCC
clualt5p655	clualt5p1591	MACF1	MACF1
clualt5p1172	clualt5p1538	IL16	IL16
clualt5p1936	clualt5p2845	WWP2	WWP2
clualt5p4138	clualt5p6823	DMKN	DMKN
clualt5p5415	clualt5p8644	IL1R1	IL1R1
clualt5p8006	clualt5p12405	CAPN7	CAPN7
clualt5p8350	clualt5p12878	RASSF1	RASSF1
clualt5p9183	clualt5p13826	MBNL1	MBNL1
clualt5p10120	clualt5p15145	HELQ	HELQ
clualt5p10343	clualt5p15405	TBCK	TBCK
clualt5p11740	clualt5p18081	GORAB	GORAB
clualt5p11882	clualt5p17158	MAPK9	MAPK9
clualt5p12894	clualt5p18451	BCLAF1	BCLAF1
clualt5p13025	clualt5p18550	WTAP	WTAP
clualt5p13109	clualt5p18848	GLUL	GLUL
clualt5p14153	clualt5p20395	CALD1	CALD1
clualt5p15228	clualt5p21650	PLEC	PLEC
clualt5p15230	clualt5p21643	PLEC	PLEC
clualt5p15245	clualt5p21660	PLEC	PLEC
clualt5p15356	clualt5p21799	KIAA2026	KIAA2026
clualt5p15716	clualt5p22327	IARS1	IARS1
clualt5p16129	clualt5p22797	GAPVD1	GAPVD1
clualt5p19973	clualt5p28165	BCAT1	BCAT1
